# Supplementary material for: Geraniol Potentiates the Effect of Fluconazole against Planktonic and Sessile Cells of Azole-Resistant Candida tropicalis: In Vitro and In Vivo Analyses
Source: Pharmaceutics. 2024 Aug 9;16(8):1053. doi: 10.3390/pharmaceutics16081053 (PMC11360560; doi:10.3390/pharmaceutics16081053)
Supplement: Supplementary file 1 [file pharmaceutics-16-01053-s001.zip]

Archive with 1 entries (1 files):
- pharmaceutics-3103335-supplementary.pdf
